# Supplementary material for: Emulsion Liquid Membranes Based on Os–NP/n–Decanol or n–Dodecanol Nanodispersions for p–Nitrophenol Reduction
Source: Molecules. 2024 Apr 18;29(8):1842. doi: 10.3390/molecules29081842 (PMC11055161; doi:10.3390/molecules29081842)
Supplement: Supplementary file 1 [file molecules-29-01842-s001.zip]

Archive with 1 entries (1 files):
- molecules-2924575-supplementary.pdf
